# Supplementary material for: The Clinical Implications of Tumor Mutational Burden in Osteosarcoma
Source: Front Oncol. 2021 Apr 7;10:595527. doi: 10.3389/fonc.2020.595527 (PMC8059407; doi:10.3389/fonc.2020.595527)
Supplement: Supplementary file 2 [file Table_1.xlsx]

## Sheet: OTS
Supplementary Table 1: The data quality in 31 OTS samples.
sample	Tumor tissue												Corresponding White Blood Cells
	Total Reads	GC_content(%)	Q20(%)	Q30(%)	Reads mapped to genome	Fraction mapped to genome(%)	Sequenced bases mapped to genome (bp)	Sequenced bases mapped to Target Regions (bp)	Fraction of Sequenced Bases Mapped to Target Regions(%)	Average Number of Distinct High Quality Sequences at Each Base	Fraction of bases in target regions with at least 10 unique reads(%)	Fraction of bases in target regions with at least 50 unique reads	Total Reads	GC_content(%)	Q20(%)	Q30(%)	Reads mapped to genome	Fraction mapped to genome(%)	Sequenced bases mapped to genome (bp)	Sequenced bases mapped to Target Regions (bp)	Fraction of Sequenced Bases Mapped to Target Regions(%)	Average Number of Distinct High Quality Sequences at Each Base	Fraction of bases in target regions with at least 10 unique reads(%)	Fraction of bases in target regions with at least 50 unique reads(%)
PA-01	301434496	53.1807	97.8331	94.7201	301370894	99.98	44260809535	26972779047	60.94	372.25	98.39	91.85	170208295	52.9603	97.3461	93.7602	170157855	99.97	24810099548	15061744561	60.71	203.67	97.49	87.29
PA-02	297557557	48.4239	98.4411	95.4366	297496031	99.98	43546962730	27030057087	62.07	375.3	98.6	91.18	108936571	52.0887	98.1923	95.0888	108900629	99.97	15305914754	9061760604	59.2	128.61	94.46	68.2
PA-03	238875508	48.0919	97.6636	93.5657	238777328	99.96	35222767120	20158864037	57.23	312.44	99.03	94.77	99348080	51.1412	97.8179	93.8995	99081368	99.73	14381661834	9007759983	62.63	147.72	97.75	85.09
PA-04	232899933	53.0771	97.4951	94.1694	232787915	99.95	27487041588	16112352119	58.62	208.43	97.14	85.83	94488057	52.6068	97.2344	93.4243	94314070	99.82	13681033597	9082234090	66.39	139.97	96.3	81.73
PA-05	356090513	48.5203	98.7061	96.2379	354105309	99.44	50141503232	33814468290	67.44	405.28	98.42	91.51	139011368	52.1838	98.142	95.1188	138961876	99.96	19676378175	11739583312	59.66	171.53	96.24	76.86
PA-06	270310369	56.4149	90.7859	83.6116	270032069	99.9	36892409632	25747112209	69.79	408.77	98.75	92.14	98970529	54.0375	89.273	81.7297	98903403	99.93	14020871354	8898881566	63.47	163.19	95.87	78.28
PA-07	340104747	50.8342	98.0025	94.8881	339970465	99.96	49564257730	29320243051	59.16	413.56	99.27	96.5	74484131	51.2253	97.6648	93.8809	74451780	99.96	10559332840	6018210510	56.99	92.33	94.99	67.16
PA-08	338423779	48.7738	98.4902	95.6568	338305740	99.97	49480528134	31377112367	63.41	435.87	99.12	96.75	129878783	51.4995	98.1459	94.9391	129829011	99.96	18468304271	10609789551	57.45	146.02	97.89	83.82
PA-09	222084047	47.5831	98.1178	94.6133	222014631	99.97	32642272775	17853778467	54.7	270.15	98.89	93.93	98600979	48.0688	98.1377	94.7075	97169569	98.55	14110950792	7763217294	55.02	117.85	98.3	82.23
PA-10	201268861	47.6347	98.3683	95.2497	201228595	99.98	29156492795	18766768357	64.37	261.79	97.52	84.8	136507201	50.4549	98.6872	96.3242	136469830	99.97	19528552569	11429410237	58.53	169.73	96.88	78.82
PA-11	228070255	53.3737	96.7216	92.1763	228017090	99.98	33134728201	21411148137	64.62	342.07	98.8	92.38	82885102	53.9541	95.3377	89.3839	82835183	99.94	11754585478	7679383484	65.33	128.4	94.98	72.55
PA-12	245200234	47.602	98.1145	95.1386	245159241	99.98	35731582671	19455762159	54.45	310.3	98.73	94.81	102789798	50.1187	98.0519	95.0271	102773619	99.98	15034926078	9245871182	61.5	144.76	97.65	85.38
PA-13	314735603	49.5003	98.7739	96.4429	314653995	99.97	46438350163	29169368388	62.81	399.06	98.6	91.81	102685477	51.7782	98.0045	94.415	102651550	99.97	14791504540	8611622964	58.22	114.97	93.74	66.03
PA-14	223382499	48.4291	98.3825	95.2626	223334791	99.98	32898738286	20442154560	62.14	288.35	98.34	88.61	86485261	50.2323	98.2582	95.2536	81629850	94.39	11661599199	7034931731	60.33	87.25	93.6	60.05
PA-15	314608689	46.3751	98.4855	95.4838	314504097	99.97	46220761157	25535989040	55.25	350.62	98.92	95.57	114918841	49.9502	98.2675	95.0711	114884851	99.97	16824053980	10080924172	59.92	145.59	97.91	85.03
PA-16	139732417	49.1245	98.0444	94.5637	138783766	99.32	19997346320	13103358153	65.53	176.58	96.84	79.3	156595699	50.6643	98.0396	94.4412	156558884	99.98	23097901511	14613993145	63.27	165.96	96.09	77.75
PA-17	232417480	52.949	97.3991	93.6145	232373020	99.98	33815957156	21630041373	63.96	328.58	98.54	91.59	119582830	55.2456	97.5337	93.9084	119557953	99.98	17237345554	11606506223	67.33	170.95	94.81	76.2
PA-18	231096832	49.2717	98.5943	95.8788	231047587	99.98	33876505714	22062063465	65.12	310.82	98.58	90.77	165895877	52.4514	98.2171	95.022	165842178	99.97	23130921944	13047686651	56.41	162.2	95.17	72.72
PA-19	236074248	50.7615	98.2173	95.0897	236019639	99.98	33934057537	23265739830	68.56	311.01	97.47	86.08	140571819	48.4744	98.2944	95.0241	137630273	97.91	20001712532	12048503984	60.24	143.67	95.89	76.04
PA-20	207929532	55.0014	97.7479	94.1059	207761458	99.92	27531663067	18057367602	65.59	257.36	98.04	87.81	121403967	54.0447	97.7288	93.7811	121353053	99.96	17733075945	10497730197	59.2	162.37	95.54	77.53
PA-21	243556888	51.294	96.7788	92.7061	243410662	99.94	31684615848	17837181587	56.3	245.95	98.63	91.25	96094048	54.4597	95.8626	90.8036	96024628	99.93	13717753329	8513645637	62.06	132.57	95.25	70.91
PA-22	297819780	52.4116	97.3042	94.0022	297391034	99.86	33664030379	18552833779	55.11	220.93	98.32	89.29	79105496	53.6751	96.6769	92.4267	79065432	99.95	11288787972	6647324022	58.88	105.19	95	66.61
PA-23	234112284	55.4474	96.6492	92.4855	233945076	99.93	30774057843	18810169556	61.12	241.15	97.47	87.29	98195073	55.3664	97.0079	93.0494	98151176	99.96	14250388349	9094245779	63.82	140.2	93.33	70.51
PA-24	273872319	56.5217	97.4308	93.9012	273734137	99.95	35466572557	23696127245	66.81	314.15	97.67	88.74	153341713	54.4999	97.7938	94.6808	153304389	99.98	22387830404	14679024799	65.57	206.27	96.68	84.52
PA-25	353080162	47.6908	98.2298	94.9175	352944748	99.96	51680970749	26310543779	50.91	402.34	99.12	96.72	105793622	48.2747	98.0624	94.5304	104784798	99.05	15273720136	8382306856	54.88	131.98	98.45	85.18
PA-26	251307964	53.802	97.0354	93.0144	251215250	99.96	36458537428	23908668908	65.58	371.08	98.5	91.93	106508530	54.7112	97.7081	94.5038	106480314	99.97	15532844589	10155472124	65.38	147.18	95.2	78.32
PA-27	275613077	51.5362	97.0554	92.9748	275531099	99.97	39938489210	25760195496	64.5	392.96	98.71	95.15	139165629	52.2433	96.4377	92.0644	139070186	99.93	19467806112	10889873198	55.94	162.99	96.57	81.12
PA-28	258903630	53.0581	95.5637	89.8047	258775745	99.95	37186662963	24443895658	65.73	401.9	98.89	94.11	95629584	54.1285	96.3726	91.8029	95580841	99.95	13628709729	8055017110	59.1	125.56	93.1	65.09
PA-29	249801131	49.2142	98.7002	96.1231	249748579	99.98	36729294626	22795316351	62.06	322.35	98.44	89.78	95118224	50.3074	98.3101	95.1454	95096145	99.98	13865483228	8270476871	59.65	121.37	94.61	69.23
PA-30	244426477	50.9798	96.9553	93.0248	244296138	99.95	35526417458	21328304905	60.04	327.34	98.45	93.47	100884232	52.5256	96.4322	91.8221	100830183	99.95	14529579460	9103372983	62.65	142.37	96.48	81.6
PA-31	270451205	51.6608	96.8551	92.5598	270353132	99.96	39107766757	24190627322	61.86	350.4	97.27	90.73	90369019	53.5416	96.4633	91.8581	90327240	99.95	13020117523	8008021808	61.5	121.83	93.66	70.63
