# Supplementary material for: The Clinical Implications of Tumor Mutational Burden in Osteosarcoma
Source: Front Oncol. 2021 Apr 7;10:595527. doi: 10.3389/fonc.2020.595527 (PMC8059407; doi:10.3389/fonc.2020.595527)
Supplement: Supplementary file 4 [file Table_3.xlsx]

## Sheet: MuSiC.smg
Supplementary Table S3. Analysis of SMGs by four algorithms of MuSic, MutSigCV, oncodriveCLUST, oncodriveFM.
#Gene	Indels	SNVs	Tot Muts	Covd Bps	Muts pMbp	P-value FCPT	P-value LRT	P-value CT	FDR FCPT	FDR LRT	FDR CT
H3F3A	0	4	4	19578	204.31	2.5661e-05	5.43604e-11	4.75419e-09	0.491767	1.04176e-06	9.11092e-05
TP53	0	5	5	58857	84.95	0.000103152	9.09339e-08	3.78226e-08	0.988399	0.000348531	0.000362416
RB1	3	1	4	99817	40.07	0.00031264	2.95549e-08	2.21761e-07	1	0.000270984	0.00141661
FOXO3	3	0	3	66279	45.26	0.00304447	4.24209e-08	3.25565e-06	1	0.000270984	0.0153073
FGFRL1	0	3	3	61416	48.85	0.00488589	8.97432e-08	3.99376e-06	1	0.000348531	0.0153073
OR5D13	0	3	3	29037	103.32	0.00858023	3.60199e-06	5.96411e-06	1	0.00766983	0.0190494

## Sheet: MutSigCV
gene	expr	reptime	hic	N_nonsilent	N_silent	N_noncoding	n_nonsilent	n_silent	n_noncoding	nnei	x	X	p	q
RB1	349930	450	41	214148	54715	521451	4	0	2	50	22	10382923	1.38076e-05	0.0743071
KIAA1324L	154470	1087	-7	234732	60450	321687	4	0	1	50	12	9882428	5.48881e-06	0.0743071
RPS29	563227	409	-4	17143	3968	92535	2	0	0	50	22	12160246	9.06602e-06	0.0743071
SH3BGRL2	205695	824	2	25172	6076	69843	2	0	0	50	16	11498272	1.57581e-05	0.0743071
C2orf76	193588	467	26	30194	7285	145731	2	0	0	50	10	9716888	2.13232e-05	0.0804398
MDM1	354120	575	16	173569	46469	210180	3	0	0	50	18	15686217	2.70243e-05	0.0849552

## Sheet: oncodriveCLUST
GENE	CGC	GENE_LEN	GENE_NUM_MUTS	MUTS_IN_CLUST	NUM_CLUSTERS	CLUST_COORDS	DOM_COORDS	GENE_SCORE	ZSCORE	PVALUE	QVALUE

## Sheet: oncodriveFM
GENE_Name	GENE_ID	PVALUE	QVALUE	SIFT_PVALUE	PPH2_PVALUE	MA_PVALUE
TP53	ENSG00000141510	5.93059e-09	1.41741e-06	0.00077	4e-05	0.00058
FOXO3	ENSG00000118689	4.53659e-06	0.000542122	0.01428	0.00134	0.00139
MEGF10	ENSG00000145794	0.000672322	0.032137	0.05997	0.01154	0.01197
BRD7	ENSG00000166164	0.000672322	0.032137	0.05997	0.01154	0.01197
SYCP1	ENSG00000198765	0.000672322	0.032137	0.05997	0.01154	0.01197
