# Supplementary material for: The Clinical Implications of Tumor Mutational Burden in Osteosarcoma
Source: Front Oncol. 2021 Apr 7;10:595527. doi: 10.3389/fonc.2020.595527 (PMC8059407; doi:10.3389/fonc.2020.595527)
Supplement: Supplementary file 6 [file Table_5.xlsx]

## Sheet: all.gistic_result
Supplementary Table S5.The significant peaks with gistic 2.0.
Unique Name	Descriptor	Wide Peak boundaries	q values	residual q value	Percentage(%)	Genes	Amplitude Threshold	LAAE3MT1	LAAE4ST2	LAAEQDT1	LBC280BT	LBC5286T	LBC6275T	LBD9545T	LBE0942T	LBF3486T	LBF623BT	LBG6081T	LBG6418T	LBH7167T	LBH7181T	LBH8220T	LBJ154BT	LBJ3276T	LBJ4336T	LBK7344T	W000602T	W013646T	W016222T	W023683T	W024446T	W025554T	W026006T	W026897T	W029004T	W029598T	W030479T	W031516T
Amplification Peak 1	1p21.2	chr1:101004480-101362258	6.4595e-09	1.4464e-08	64.52	EXTL2,VCAM1,GPR88,SLC30A7,LOC100128787	0: t<0.1; 1: 0.1<t< 0.9; 2: t>0.9	2	3.6569	3.6569	0	2	3.6569	2	0	1	0	3.6569	2	2	-1	2	1	1	0	2	3	1	0	0	0.0010427	2	0	1	1	3	0	0.00026008
Amplification Peak 2	1p12	chr1:118320796-145139173	0.0044269	0.021036	45.16	hsa-mir-3118-3,hsa-mir-3118-2,hsa-mir-3118-1,FCGR1B,HMGCS2,HSD3B1,HSD3B2,NOTCH2,TBX15,SEC22B,PDE4DIP,WARS2,WDR3,ADAM30,PHGDH,HAO2,GDAP2,REG4,ZNF697,HSD3BP4,PPIAL4A,SPAG17,HIST2H2BA,NBPF7,LOC375010,FLJ39739,NBPF9,LOC644242,PPIAL4G,EMBP1,SRGAP2P2,PPIAL4B,LOC653513,PPIAL4C,FAM72B,FAM72D,LOC728855,LOC728875,PFN1P2,LOC100130000,LOC100286793	0: t<0.1; 1: 0.1<t< 0.9; 2: t>0.9	0	3.6569	3.6569	0	2	0	3.6569	0.0005312	0	0	2	0	0	2	1	1	0	0	0	2	0	1	0	1	2	1	0	1	0	0	0.00026008
Amplification Peak 3	1q23.1	chr1:158326487-158724862	1.2616e-10	2.4789e-10	67.74	CD1E,SPTA1,OR6K2,OR10T2,OR6P1,OR10X1,OR10Z1,OR6K6,OR10R2,OR10K2,OR10K1,OR6Y1,OR6K3	0: t<0.1; 1: 0.1<t< 0.9; 2: t>0.9	2	3.6569	3.6569	1	1	1	3	0.0005312	2	0	3.6569	1	2	2	3.6569	3.6569	0	0	2	3.6569	1	0	0	0	0	1	1	3.6569	1	0	0.00026008
Amplification Peak 4	2p16.3	chr2:49247133-53832110	0.00053055	0.00053055	51.61	FSHR,NRXN1	0: t<0.1; 1: 0.1<t< 0.9; 2: t>0.9	1	0	3.6569	1	1	3.6569	2	0	0	0	2	2	2	1	2	0	1	0	1	3	0	0	0	0	0	0	0	1	1	0	0
Amplification Peak 5	2q22.1	chr2:139428929-141128417	4.352e-09	4.352e-09	61.29	NXPH2,LRP1B,LOC647012	0: t<0.1; 1: 0.1<t< 0.9; 2: t>0.9	3.6569	0	3.6569	0	1	2	2	0	1	0	3.6569	2	2	0	3	-0.00069686	2.391	0	1	3	1	0	0	2	1	2	0	2	1	0	-1
Amplification Peak 6	3p26.3	chr3:1-418236	4.7257e-06	4.7257e-06	74.19	CHL1	0: t<0.1; 1: 0.1<t< 0.9; 2: t>0.9	1	0	3.6569	1	1	3.6569	1	0	1	0	3.6569	2	1	2	1	1	1	1	1	1	2	1	0	1	-1	0	1	1	0	1	0
Amplification Peak 7	3q12.2	chr3:100469332-100556032	1.5969e-05	1.5969e-05	58.06	ABI3BP	0: t<0.1; 1: 0.1<t< 0.9; 2: t>0.9	1	0	3.6569	1	1	2	1	0.00056031	0	0	3.6569	3.6569	2	3.6569	2	2	1	0	1	1	0	0	1	1	0	-1	0	1	0	-0.00043125	-1
Amplification Peak 8	4p12	chr4:42590268-47322312	0.00053055	0.0036964	58.06	GABRA2,GABRA4,GABRB1,GABRG1,ATP8A1,GUF1,GNPDA2,COX7B2,YIPF7,KCTD8,GRXCR1	0: t<0.1; 1: 0.1<t< 0.9; 2: t>0.9	1	0	3.6569	1	1	3	1	0	1	0	3.6569	0	1	1	2	2	1	0	2	2	2	0	0	0	-1	-1	0	1	1	-0.0020946	0
Amplification Peak 9	4q13.1	chr4:65274852-66197855	1.2616e-10	1.9273e-10	58.06	EPHA5,TECRL,LOC401134	0: t<0.1; 1: 0.1<t< 0.9; 2: t>0.9	3.6569	0	3.6569	0	1	3	2	0.0045658	1	0	3.6569	3.6569	3	3	3.6569	0	3	0	2	2	0	0	0	0	1	2	0	3	3	0	0
Amplification Peak 10	5p13.1	chr5:41065384-41843801	7.7732e-05	7.7732e-05	51.61	hsa-mir-1274a,C6,OXCT1,HEATR7B2,PLCXD3	0: t<0.1; 1: 0.1<t< 0.9; 2: t>0.9	1	0	3.6569	0	1	3	3	0	1	0	3	0	2	1	1	1	0	0	2	2	1	0	0	0	2	-1	0	2	0	0	0
Amplification Peak 12	6p12.1	chr6:53989535-55966392	1.1618e-09	1.1618e-09	67.74	BMP5,HCRTR2,TINAG,HMGCLL1,COL21A1,MLIP,FAM83B,GFRAL	0: t<0.1; 1: 0.1<t< 0.9; 2: t>0.9	1	0	0	2	1	3	2.0733	0	3	0	3.6569	1	2	3	2	1	1	0	1	2	1	0	0	0	1	0	1	2	2.13	0	3
Amplification Peak 13	6q24.3	chr6:146043851-146276469	0.012674	0.012674	38.71	EPM2A,FBXO30,SHPRH,LOC100507557	0: t<0.1; 1: 0.1<t< 0.9; 2: t>0.9	2	0	0	0	1	1	2	0	1	0	3.6569	2	1	-0.00083344	1	0	1	0	1	1	0	0	0	0	0	0	-1	0	0	0	-1
Amplification Peak 14	7p21.3	chr7:11468539-11521669	0.00043019	0.00043019	41.94	THSD7A	0: t<0.1; 1: 0.1<t< 0.9; 2: t>0.9	2	0	0	0	0	3	3.6569	0.0063955	2	0	3.6569	1	1	2	3	0	0.0018809	0	0	1	1	0	0	0	0	-1	-1	0	3.6569	0.00025869	1
Amplification Peak 15	7q21.11	chr7:77764349-86848911	0.00053055	0.1173	48.39	CACNA2D1,CD36,GNAI1,GRM3,HGF,SEMA3E,MAGI2,DMTF1,SEMA3A,SEMA3C,PCLO,C7orf23,KIAA1324L,SEMA3D,GNAT3,RPL13AP17,MIR548M,MAGI2-AS3	0: t<0.1; 1: 0.1<t< 0.9; 2: t>0.9	1	0	0	0	1.0281	2	1	0	1	0	3.6569	0	2	3	3	0	1	0	0	1	0	0	0	0	3	1	0	2	2	0.00025869	-1
Amplification Peak 16	7q31.2	chr7:116608489-116738916	0.0012171	0.10863	41.94	ST7	0: t<0.1; 1: 0.1<t< 0.9; 2: t>0.9	0	0	0	0	0	2	0	3	1	0	3.6569	2	1	2	2	2	0	0	0	1	1	0	0	0	3	0	0	0	3.6569	0.00025869	0
Amplification Peak 17	8p11.23	chr8:35401926-36767044	0.012674	0.012674	45.16	UNC5D,KCNU1	0: t<0.1; 1: 0.1<t< 0.9; 2: t>0.9	0	0	0	0	2	3	3	0	1	0.0089924	3.6569	2	0	1	1	0	-1	0	1	2	1	0	0	-1	1	-1	1	1	0	-1	0
Amplification Peak 18	8q23.3	chr8:110986432-116427336	1.9592e-13	1.9592e-13	83.87	hsa-mir-2053,TRPS1,KCNV1,CSMD3,MIR2053	0: t<0.1; 1: 0.1<t< 0.9; 2: t>0.9	2	0	0	2	3	3.6569	3.6569	0	2	1	3.6569	3	1	2.012	2	2	1	3.6569	2	3	1	3	1	0	2	3	1	1	1	1	0
Amplification Peak 19	9p23	chr9:8733666-12695902	4.3491e-07	4.3491e-07	61.29	PTPRD,TYRP1	0: t<0.1; 1: 0.1<t< 0.9; 2: t>0.9	1	0	0	1	3.6569	2	1	0	1	0	3.6569	2	2	1	2	1	1	1	0	3.6569	0	0	0	0	2	-1	1	2	1	-1	0
Amplification Peak 21	10q21.1	chr10:52751105-53822409	0.004571	0.004571	32.26	hsa-mir-605,PRKG1,CSTF2T,MIR605	0: t<0.1; 1: 0.1<t< 0.9; 2: t>0.9	0	0	0	0	0	0	3.6569	0	3	0	3.6569	1	0	3	1	0	0	0.00017189	0	1	1	0	1	1	0	0	-1	-1	0	-1	-1
Amplification Peak 22	11p14.3	chr11:21392356-22261224	0.011196	0.011196	32.26	NELL1,ANO5	0: t<0.1; 1: 0.1<t< 0.9; 2: t>0.9	2	0	0	1	-1	1	0	0	0	0	3	1	1	2	2	0	0	0	0	0	0	0	0	0	0	0	-1	3	2	0	-1
Amplification Peak 23	11p11.12	chr11:51411444-55872630	0.0019927	0.0029209	45.16	OR5I1,OR5L2,TRIM48,OR4P4,OR4C15,OR4A5,OR4A16,OR4A15,SPRYD5,OR4C46,OR8I2,OR4C16,OR4C11,OR4S2,OR4C6,OR5D14,OR5L1,OR5D18,OR7E5P,OR5AS1,OR10AG1,OR5F1,OR5D13,OR5D16,OR5W2,OR8H2,LOC440041	0: t<0.1; 1: 0.1<t< 0.9; 2: t>0.9	1	0	0	0	0	1	1	0.0070903	1	0	3.6569	2	2	1.018	1	1	0	0	2	0	0	0	0	1	2	0	0	1	0	0	0
Amplification Peak 24	11q22.3	chr11:103029422-106807495	0.0015453	0.084571	45.16	CASP1,CASP4,CASP5,GRIA4,GUCY1A2,CARD18,AASDHPPT,DYNC2H1,PDGFD,KIAA1826,CARD16,KBTBD3,DDI1,CARD17,LOC643733,CASP12,MIR4693	0: t<0.1; 1: 0.1<t< 0.9; 2: t>0.9	1	0	0	1	0	1	0	0	0	0	3	1	2	1	2	2	0	1	2	2	0	0	0	0	1	0	0	1	0	0	-1
Amplification Peak 25	11q24.2	chr11:124120389-124252448	0.0010339	0.31747	38.71	OR8G1,OR8B2,OR8G5,OR8D1,OR8D2	0: t<0.1; 1: 0.1<t< 0.9; 2: t>0.9	0	0	0	1	0	0	2	0	1	0	3.6569	0	0	3	1	0	2	1	2	2	0	0	0	0	0	0	-1	1	2	0	-1
Amplification Peak 26	12p11.22	chr12:29580569-29640861	0.00041515	0.00059747	38.71	OVCH1	0: t<0.1; 1: 0.1<t< 0.9; 2: t>0.9	1	0	0	0	0	1	0	0.0015164	2	0	3.6569	1	0	3.6569	3.6569	2	0	1	1	2	0	0	1	0	0	-1	0	0	0	0	0
Amplification Peak 27	12q13.11	chr12:47160075-47472725	4.858e-05	0.03806	32.26	SLC38A4,AMIGO2	0: t<0.1; 1: 0.1<t< 0.9; 2: t>0.9	3	0	0	0	0	1	2	0.0015164	0	0	3	0	3.6569	3	3	0	1	0	0	0	0	0	0	0	0	0	0	3	3	0	0
Amplification Peak 28	12q14.1	chr12:58345546-62147526	0.0015453	0.0038863	35.48	SLC16A7,XRCC6BP1,LRIG3,FAM19A2	0: t<0.1; 1: 0.1<t< 0.9; 2: t>0.9	1	0	0	0	0	0	0	0.0015164	0	3.6569	2	0	0	1	1	0	0	0	0	1	3.6569	2	0	3.6569	0	0	0	1	1	0	0
Amplification Peak 29	13q33.1	chr13:101742074-103411282	0.015961	0.015961	35.48	FGF14,TPP2,ITGBL1,METTL21C,NALCN,FGF14-IT1,LOC283481,CCDC168,MIR2681,MIR4705	0: t<0.1; 1: 0.1<t< 0.9; 2: t>0.9	0	0	0	0	3.6569	3	2	0	1	0	3.6569	0	0	1	1	-1	1	0	1	1	0.034152	-1	0	0	0	-1	0	2	0	-1	-1
Amplification Peak 30	14q11.2	chr14:1-20665924	2.7439e-06	1.6602e-05	58.06	OR4K5,OR11H2,OR4K1,OR4K15,OR4K14,OR4L1,OR4N2,OR4K2,OR4K13,OR4K17,OR4N5,OR11G2,POTEG,OR11H12,OR4Q3,OR4M1,POTEM,LOC642426	0: t<0.1; 1: 0.1<t< 0.9; 2: t>0.9	1	0	0	0	1	3.6569	2.4282	0	2	0	3.6569	3.0339	1.0573	1.0004	1.0573	0	1	0.0026346	1	2	-0.99738	0.0036562	0	1	1	0.00022825	2	2	1	0	-1
Amplification Peak 31	14q32.33	chr14:105939592-105959076	0.015961	0.19103	25.81	CRIP1,CRIP2,C14orf80	0: t<0.1; 1: 0.1<t< 0.9; 2: t>0.9	0	0	0	-1	-1	-1	0	1	-1	-1.2929	1	3	2	2	0	3.6569	0	0	3	-1	3.6569	-1	-1	-1	-1	-1	-1.2929	0	0	0	0
Amplification Peak 33	16q21	chr16:61689333-61935419	0.0036964	0.0036964	32.26	CDH8	0: t<0.1; 1: 0.1<t< 0.9; 2: t>0.9	2	0	0	1	2	2	0.00618	0.0021481	0	0	3	3.6569	0	0	3.0842	0	0	0	0	1	0	1	0	0	1	0	0	0.01015	0	-1	-1
Amplification Peak 34	17p12	chr17:14248838-15343688	6.0674e-05	6.0674e-05	32.26	PMP22,HS3ST3B1,TEKT3,CDRT7,CDRT4,FAM18B2-CDRT4,MIR4731	0: t<0.1; 1: 0.1<t< 0.9; 2: t>0.9	0	0	0	1	-1	0	1	-0.0014874	2	3.6569	0	3.6569	0	0	-1	-1	-1	0	-1	0	1	0	-1	3.6569	3.6569	0	0	2	0	0	3.6569
Amplification Peak 35	17q24.3	chr17:66982343-67282458	0.0015453	0.0015453	48.39	ABCA10,ABCA9,ABCA6,ABCA5,MIR4524A	0: t<0.1; 1: 0.1<t< 0.9; 2: t>0.9	0	0	0	0	1	2	2	0	1	0	3	3	1	1	2	0.0013729	0	0	1	1	0	0	0	0	1	1	-1	1	1	0	0
Amplification Peak 36	18q12.1	chr18:31432809-31802070	0.00099659	0.00099659	51.61	NOL4	0: t<0.1; 1: 0.1<t< 0.9; 2: t>0.9	1	0	0	0	0	1	1	0	1	0	3.6569	2	1	0	2	-0.0016892	0	0	1	2	0	0	0	0	1	1	2	1	1	-1	1
Amplification Peak 37	19q12	chr19:30414508-30934680	0.00013532	0.00013532	41.94	URI1,ZNF536	0: t<0.1; 1: 0.1<t< 0.9; 2: t>0.9	0	0	0	0	-1	0	0	0	1	0	1	3.6569	-1	1	1	0	0	2	2	3	0	0	1	0	-1	-1	0	1	2	2	3.6569
Amplification Peak 39	20q12	chr20:40080459-40128047	0.0060021	0.0060021	54.84	CHD6	0: t<0.1; 1: 0.1<t< 0.9; 2: t>0.9	0	0	0	1	1	1	1	0	1	0	3	0	0	2	2	1	0	1	1	1	0	1	0	1	0	0	0	2	1	-1	1.0036
Amplification Peak 40	21q11.2	chr21:14757230-15956135	0.0032022	0.054292	61.29	hsa-mir-3118-5,hsa-mir-3156-3,HSPA13,RBM11,C21orf15,SAMSN1,LIPI,ABCC13,POTED,ANKRD20A11P,MIR3156-3	0: t<0.1; 1: 0.1<t< 0.9; 2: t>0.9	1	0	0	0	1	2	3	0	0	1	3	0	1	1.9393	2	2	1	0	2	2	1	0	0	0	1	1	-1	0	1	1	1
Amplification Peak 41	21q22.11	chr21:31066214-31971058	0.00017668	0.037423	64.52	hsa-mir-4327,GRIK1,CLDN8,CLDN17,KRTAP13-1,KRTAP15-1,LINC00307,KRTAP13-4,KRTAP19-1,KRTAP13-2,KRTAP13-3,KRTAP23-1,KRTAP6-2,KRTAP6-3,KRTAP19-2,KRTAP19-3,KRTAP19-4,KRTAP19-5,KRTAP19-6,KRTAP19-7,KRTAP26-1,GRIK1-AS1,KRTAP24-1,KRTAP27-1,KRTAP25-1,KRTAP22-2,MIR4327	0: t<0.1; 1: 0.1<t< 0.9; 2: t>0.9	1	0	0	1	1	2	3	0	1	0	3	2	0	2	3	0	0	0	1.0042	3	1	1	2	0	1	0	1	2	0	1	1
Deletion Peak 1	1p36.33	chr1:1-6845543	0.00055469	0.00055469	35.48	hsa-mir-4252,hsa-mir-551a,hsa-mir-4251,hsa-mir-429,hsa-mir-1302-2,CDK11B,DFFB,DVL1,MEGF6,GABRD,GNB1,ZBTB48,PEX10,PRKCZ,RPL22,SCNN1D,SKI,TP73,TNFRSF4,MMP23B,MMP23A,KCNAB2,TNFRSF25,TNFRSF14,TNFRSF18,ISG15,PLCH2,CEP104,KLHL21,SLC35E2,RER1,ACOT7,ICMT,CHD5,NOC2L,OR4F3,ARHGEF16,SSU72,WRAP73,SDF4,MXRA8,HES2,CPSF3L,C1orf159,AURKAIP1,MRPL20,ATAD3A,PANK4,DNAJC11,AJAP1,TP73-AS1,PLEKHG5,LRRC47,HES4,PRDM16,VW…	0: t>-0.1; 1: -0.1>t> -1.3; 2: t< -1.3	0	2	2	-1	-0.99877	-1	0	0	-1	-1	0.00039192	0	0	0	0	0	0	0	0	0	0	-1	-1	-1	-1	-1	-1	0	0	0	0
Deletion Peak 2	1q42.13	chr1:225742798-229431483	1.5137e-05	0.016768	45.16	PARP1,ARF1,EPHX1,GUK1,H3F3A,ITPKB,PSEN2,SRP9,LEFTY2,WNT9A,HIST3H3,CDC42BPA,TMEM63A,LEFTY1,PYCR2,TRIM17,ADCK3,GJC2,RHOU,ACBD3,JMJD4,C1orf35,TRIM11,MIXL1,OBSCN,WNT3A,HIST3H2A,SNAP47,MRPL55,HIST3H2BB,RNF187,C1orf55,IBA57,LIN9,ZNF678,PRSS38,C1orf95,ZNF847P,H3F3AP4,DUSP5P,LOC100130093,MIR3620,MIR4666A	0: t>-0.1; 1: -0.1>t> -1.3; 2: t< -1.3	0	0	2	0	-1	-1	0	0.0005312	-1	-1	0	0	0	0	-1	0	0	0	0	-1	-1	-1	-1	-1	-1	-1	-1	-1	0	0	0.00026008
Deletion Peak 3	1q44	chr1:249120711-249250621	1.8586e-06	0.096213	48.39	ZNF692,ZNF672,PGBD2	0: t>-0.1; 1: -0.1>t> -1.3; 2: t< -1.3	0	0	3.6569	0	-1	-1	2.9662	0.0005312	0	-1	1	0	0	0	-1	0	0	0	-1	0	-1	-1	-1	-1	-1	-1	-1	-1	-1	0	-1
Deletion Peak 4	2p25.3	chr2:45828-265110	0.0005856	0.02618	32.26	SH3YL1	0: t>-0.1; 1: -0.1>t> -1.3; 2: t< -1.3	0	0	3.6569	-1	-1	0	0	0	0	-1	0	-1	0	0	0	1	0	0	-1	-1	0	0	-1	-1	-1	0	0	0	-1	0	0
Deletion Peak 5	2p13.1	chr2:74531874-74881532	0.02618	0.19576	29.03	AUP1,DCTN1,DOK1,TLX2,RTKN,MOGS,WBP1,HTRA2,TTC31,INO80B,WDR54,LOXL3,PCGF1,CCDC142,LBX2,MRPL53,C2orf65,LOC151534,DQX1,C2orf81,LOC100189589,INO80B-WBP1	0: t>-0.1; 1: -0.1>t> -1.3; 2: t< -1.3	0	0	3.6569	-1	0	0	1	0	0	-1	0	0	0	1	0	1	0	0	1	0	0	-1	-1	-1	-1	-1	-1	-1	0	0	0
Deletion Peak 6	2q37.3	chr2:242795160-243199373	4.2925e-10	4.8702e-10	64.52	CXXC11,LOC728323	0: t>-0.1; 1: -0.1>t> -1.3; 2: t< -1.3	0	0	2	-1	-1.2929	-1	-1	-0.002232	-1	-1.2929	0	-1	-1	0	-1	-0.00069686	0	0.001934	-1	0	-1	-1	-1.0018	-1.0016	-1	-1	-1	-1	-1	0	-1.0004
Deletion Peak 7	3p21.31	chr3:48594076-48725651	1.0082e-08	1.0143e-08	61.29	hsa-mir-711,COL7A1,CELSR3,UQCRC1,NCKIPSD,SLC26A6,UCN2,TMEM89,MIR711,MIR4793	0: t>-0.1; 1: -0.1>t> -1.3; 2: t< -1.3	0	0	3.6569	-1	-1	-1	0	0.00056031	-1	-1	-1	0	0	-1	-1	0	0	0	1	-1	-1	-1	-1	-1	-1	-1	-1	-1	-1	-0.00043125	-1
Deletion Peak 8	3q21.3	chr3:125216251-129370236	0.0023316	0.42746	35.48	hsa-mir-1280,hsa-mir-548i-1,GATA2,GP9,MCM2,PLXNA1,RHO,RPN1,CNBP,RAB7A,RUVBL1,MBD4,H1FX,ALDH1L1,MGLL,COPG,PLXND1,C3orf27,ACAD9,KLF15,SEC61A1,PODXL2,SLC41A3,IFT122,C3orf37,ISY1,KIAA1257,EEFSEC,ZXDC,CCDC48,ABTB1,CHCHD6,LOC90246,C3orf25,TXNRD3,OSBPL11,TPRA1,UROC1,RPL32P3,H1FOO,ROPN1B,C3orf22,DNAJB8,CHST13,KBTBD12,ALG1L,NUP210P1,DNAJB8-AS1,RAB43,H1FX-AS1,CCDC37,TXNRD3NB,LOC653712,SNORA7B,LOC100125556,…	0: t>-0.1; 1: -0.1>t> -1.3; 2: t< -1.3	0	0	3.6569	0	-1	-1	0	0.00056031	-1	-1	0	1	0	0	0	0	0	0	0	0	-1	0	-1	-1	-1	-1	-1	0	-1	-0.00043125	0
Deletion Peak 9	3q29	chr3:1-198022430	0.0023252	1	38.71	hsa-mir-922,hsa-mir-570,hsa-mir-3137,hsa-mir-944,hsa-mir-28,hsa-mir-1248,hsa-mir-1224,hsa-mir-569,hsa-mir-551b,hsa-mir-720,hsa-mir-1263,hsa-mir-16-2,hsa-mir-1280,hsa-mir-548i-1,hsa-mir-544b,hsa-mir-198,hsa-mir-568,hsa-mir-567,hsa-mir-4273,hsa-mir-1324,hsa-mir-1284,hsa-mir-3136,hsa-mir-4272,hsa-mir-135a-1,hsa-mir-566,hsa-mir-4271,hsa-mir-191,hsa-mir-711,hsa-mir-2115,hsa-mir-1226,hsa-mir-564,hsa-mi…	0: t>-0.1; 1: -0.1>t> -1.3; 2: t< -1.3	0	0	3.6569	0	-1	-1	0	0.00056031	-1	-1	0	-1	-0.0070069	0	0	0	0	0	0.0024167	0	0	0	-1	-1	-1	-1	-1	-1	-1	-0.00043125	0
Deletion Peak 10	3q29	chr3:195306330-196042991	0.0023252	0.19576	38.71	hsa-mir-570,MUC4,PCYT1A,TFRC,TNK2,ZDHHC19,OSTalpha,MUC20,SDHAP1,LOC401109,MIR570,SDHAP2	0: t>-0.1; 1: -0.1>t> -1.3; 2: t< -1.3	0	0	3.6569	0	-1	-1	0	0.00056031	-1	-1	0	-1	-0.0070069	0	0	0	0	0	0.0024167	0	0	0	-1	-1	-1	-1	-1	-1	-1	-0.00043125	0
Deletion Peak 11	4p16.3	chr4:3590991-3768599	0.00017997	0.00017997	41.94	LOC100133461	0: t>-0.1; 1: -0.1>t> -1.3; 2: t< -1.3	0	0	3.6569	-1	-1	0	0	0	0	-1.2929	0	0	0	0	0	0	0	0	1	-0.99872	-1	-1	-1	-1	-1	-1	-1	0	-1	-0.0020946	-1
Deletion Peak 12	5p15.33	chr5:1-192521	1.0096e-07	1.2581e-07	48.39	PLEKHG4B	0: t>-0.1; 1: -0.1>t> -1.3; 2: t< -1.3	0	0	2	-1	0	-1	1	0	-1	-1	0.0099443	0	0	0	-1	0	0	0	-1	0	-1	-1	-1	-1	-1	-1	-1	-1	-1	0	0
Deletion Peak 13	5q31.3	chr5:140589699-140604317	2.7761e-07	0.036579	48.39	PCDHB13	0: t>-0.1; 1: -0.1>t> -1.3; 2: t< -1.3	0	0	0.00098881	-1	-1	0	0	0	-1	-1	0	0	0	0	0	0.00092937	0	0	-1.2929	-1	-1	-1	-1	-1	-1	-1	-1.2929	-1	-1	0	0
Deletion Peak 14	5q35.3	chr5:180668439-180915260	1.0082e-08	0.00017997	58.06	OR4F3,OR4F16,TRIM52,SNORD95,SNORD96A,OR4F29,LOC100132062,LOC100132287,LOC100133331	0: t>-0.1; 1: -0.1>t> -1.3; 2: t< -1.3	0	0	0.00098881	-1	-1	-1	0	0	-1	-1	0	-1	0	0	-1	0.00092937	0	1	0	-1	-1	-1	-1	-1	-1	0	-1	-1	-1	-1	-1
Deletion Peak 15	6p21.33	chr6:31605090-32260734	0.00087594	0.0014802	41.94	hsa-mir-1236,AGER,CFB,C2,C4A,C4B,CLIC1,ATF6B,CSNK2B,CYP21A2,CYP21A1P,DOM3Z,HSPA1A,HSPA1B,HSPA1L,MSH5,NEU1,NOTCH4,PBX2,RNF5,SKIV2L,TNXA,TNXB,VARS,BAG6,GPANK1,ABHD16A,RDBP,STK19,PPT2,AGPAT1,EHMT2,DDAH2,SNORD52,SNORD48,C6orf48,APOM,LSM2,C6orf47,LY6G5B,LY6G6D,GPSM3,FKBPL,LY6G6E,SLC44A4,VWA7,C6orf25,LY6G6C,LY6G5C,PRRT1,EGFL8,ZBTB12,LY6G6F,RNF5P1,SAPCD1,LOC100293534,MIR1236,LOC100507547,MSH5-SAPCD1,PPT…	0: t>-0.1; 1: -0.1>t> -1.3; 2: t< -1.3	0	0	0	-1	0	-1	1	0.0012896	-1	-1	0	0	0	1	0	1	0	0	0	-1	-1	-1	-1	-1	-1	1	-1	0	-1	-1	0
Deletion Peak 16	6q27	chr6:168226518-170844248	0.00055469	0.00055469	45.16	KIF25,MLLT4,TCTE3,THBS2,DLL1,PHF10,C6orf70,SMOC2,FRMD1,C6orf208,FAM120B,LOC154449,DACT2,WDR27,C6orf120,LINC00242,HGC6.3,MIR4644	0: t>-0.1; 1: -0.1>t> -1.3; 2: t< -1.3	0	0	0	-1	-1	-1	1	0	0	-1	0	0	0	-0.00083344	-0.002697	0	0	0	0	0	-0.99265	-1	-1	-1	-1	0	-1	-1	-1	-1	-1
Deletion Peak 17	7p22.3	chr7:1-330250	0.0098136	0.19576	32.26	FAM20C	0: t>-0.1; 1: -0.1>t> -1.3; 2: t< -1.3	0	0	0	-1	-1	-0.00575	1	0	-0.00575	-1	2	1	0	1	-0.00575	0	0.0018809	0	1	0	0	-1	-1	-1	-1	-1	-1.2929	-0.99712	0	0.00025869	0
Deletion Peak 18	7p13	chr7:43927459-44553188	0.0028394	0.092522	38.71	AEBP1,CAMK2B,GCK,PGAM2,POLD2,YKT6,NUDCD3,POLM,DBNL,UBE2D4,MYL7,POLR2J4,FLJ35390,SPDYE1,RASA4P,MIR4649	0: t>-0.1; 1: -0.1>t> -1.3; 2: t< -1.3	0	0	0	0	-1	-1	1	0	0	-1.2929	0	-1	0	2	0	0	0	0	0	-1	-1	-1	-0.99133	-1	0	-1	-1	-1	0	0.00025869	0
Deletion Peak 19	7q11.23	chr7:64291384-76796984	0.0087411	0.036579	38.71	hsa-mir-590,hsa-mir-4284,ASL,CLDN4,CLDN3,ELN,ERV3-1,GTF2I,GTF2IP1,GUSB,HIP1,HSPB1,LIMK1,MDH2,PMS2L2,PMS2P4,PMS2P5,PMS2P3,POR,RFC2,CCL24,STX1A,EIF4H,CLIP2,LAT2,YWHAG,ZP3,FZD9,TPST1,FKBP6,BAZ1B,BCL7B,GTF2IRD1,POM121,CCL26,ZNF273,POMZP3,AUTS2,TBL2,CRCP,RABGEF1,MLXIPL,SBDS,ZNF117,STYXL1,STAG3L1,C7orf42,TYW1,NSUN5,RHBDD2,WBSCR17,STAG3L4,UPK3B,WBSCR16,ABHD11,CALN1,TMEM120A,GTF2IRD2,DNAJC30,DTX2,WBSCR22…	0: t>-0.1; 1: -0.1>t> -1.3; 2: t< -1.3	0	0	0	-1	-1	-1	0	0	0	-1	-1	-1	0	1	0	-1	0	0	1	-1	0	0	-1	-1	0	-1	0	-1	0	0.00025869	0
Deletion Peak 20	7q36.3	chr7:158734805-159138663	0.0023681	0.0039117	41.94	VIPR2,LOC154822	0: t>-0.1; 1: -0.1>t> -1.3; 2: t< -1.3	0.0034108	0	0	-0.0016217	-1	-1	0	0	-0.014578	-1	0.0081258	0.018204	0	1	0	1	0.0019353	0	0	-0.98855	-0.99903	-1	-1	-1	-1	-0.0071331	-1	-1	-1	-1	0
Deletion Peak 21	8p21.3	chr8:21770011-23290366	0.0023252	0.0023252	45.16	hsa-mir-320a,BMP1,POLR3D,EGR3,EPB49,LOXL2,PPP3CC,SFTPC,TNFRSF10D,TNFRSF10C,TNFRSF10B,TNFRSF10A,FGF17,PHYHIP,SORBS3,NPM2,XPO7,RHOBTB2,SLC39A14,PIWIL2,HR,BIN3,KIAA1967,PDLIM2,FAM160B2,NUDT18,FLJ14107,REEP4,CHMP7,PEBP4,R3HCC1,LGI3,LOC254896,LOC286059,LOC389641,MIR320A,C8orf58,LOC100507156	0: t>-0.1; 1: -0.1>t> -1.3; 2: t< -1.3	0	0	0	0	0	-1	1	0	-1	-1	0	0	-1	1	-1	1	-1	0	0	0	-1	-1	-1	-1	0	-1	-1	-1	0	-1	0
Deletion Peak 22	8q24.3	chr8:145831032-145998709	0.033446	0.034571	22.58	ZNF251	0: t>-0.1; 1: -0.1>t> -1.3; 2: t< -1.3	0	0	0	0	-1	0	3	0	0	-1	0	1	0	1	0	0	0	0	-1	0	0	0	-1	-1	0	-1.2929	0	0	-1	1	0
Deletion Peak 23	9p13.3	chr9:34011753-35057111	0.026319	0.02618	41.94	NUDT2,CNTFR,GALT,IL11RA,CCL19,CCL21,SIGMAR1,CCL27,DCTN3,KIAA1045,DNAJB5,DCAF12,DNAI1,UBAP1,KIAA1161,C9orf24,ARID3C,C9orf23,C9orf131,C9orf25,FAM205A,KIF24,ENHO,FAM205B,LOC415056	0: t>-0.1; 1: -0.1>t> -1.3; 2: t< -1.3	0.0047822	0	0	0	-1	-1	1	0	-1	-1	-0.0076234	0	0	0	0	0	0.00088116	0	1	0	-1	-1	-1	-1	-1	-1	-1	-1	0	0	-1
Deletion Peak 24	9q34.11	chr9:130263405-135042268	0.00055469	0.00055469	51.61	hsa-mir-219-2,hsa-mir-3154,hsa-mir-2861,ABL1,AK1,ASS1,CCBL1,CDK9,CRAT,DNM1,TOR1A,ENDOG,ENG,FPGS,GLE1,GOLGA2,RAPGEF1,LCN2,ODF2,PPP2R4,SET,SPTAN1,STXBP1,NUP214,DPM2,FUBP3,MED27,PTGES,SH2D3C,LAMC3,ZER1,POMT1,USP20,SLC27A4,DOLK,FNBP1,EXOSC2,NCS1,NUP188,CIZ1,SNORD62A,TRUB2,ST6GALNAC4,TOR1B,TOR2A,METTL11A,PKN3,ST6GALNAC6,COQ4,CERCAM,PRRX2,C9orf114,C9orf78,TBC1D13,LRRC8A,SH3GLB2,DOLPP1,GPR107,PRDM12,FAM…	0: t>-0.1; 1: -0.1>t> -1.3; 2: t< -1.3	0	0	0	-1	-1	-1	0	0.001408	-1	-1	-1	-1	0.0034557	0	0	0	0	0	0	0	-1	-1	-1	-1	-1	-1	-1	-1	0	0	-1
Deletion Peak 25	10p15.3	chr10:293475-859210	0.0032409	0.0039117	58.06	DIP2C,C10orf108	0: t>-0.1; 1: -0.1>t> -1.3; 2: t< -1.3	0	0	0	-1	0	-1	-1	0	-1	-1	0	0	0	-1	-1	-1	0	1	-1	0	-1	0	-1	-1	-1	-1	-1	-1	0	-1	-1
Deletion Peak 26	10q26.3	chr10:133795116-135269678	5.885e-07	5.885e-07	58.06	hsa-mir-202,ADAM8,ECHS1,INPP5A,UTF1,DPYSL4,TUBGCP2,VENTX,CALY,TTC40,LRRC27,GPR123,NKX6-2,KNDC1,MTG1,PRAP1,ZNF511,C10orf91,PWWP2B,PAOX,C10orf125,JAKMIP3,STK32C,LOC399829,SPRN,MIR202,MIR3944	0: t>-0.1; 1: -0.1>t> -1.3; 2: t< -1.3	0	0	0	-1	-1.2929	-0.98983	0	0	-1	-1.2929	0	-1	0	1	-1	-0.99452	0	0	0	0	-1	-1	-1	-1.2929	-1	-1	-1.2929	0	-1	-1	-1
Deletion Peak 27	11p15.5	chr11:1-2950182	0.00014585	0.00014873	58.06	hsa-mir-483,hsa-mir-675,hsa-mir-4298,hsa-mir-210,AP2A2,ASCL2,CD81,CD151,CDKN1C,CTSD,DRD4,DUSP8,HRAS,IGF2,INS,IRF7,KCNQ1,LSP1,MUC2,MUC6,SLC22A18,SLC22A18AS,POLR2L,PSMD13,RNH1,MRPL23,RPLP2,SCT,TALDO1,TH,TSPAN4,TNNI2,TNNT3,RASSF7,IFITM1,BRSK2,TSPAN32,TSSC4,IFITM3,DEAF1,IFITM2,KCNQ1OT1,PKP3,SIRT3,C11orf21,TRPM5,IGF2-AS1,BET1L,CEND1,CDHR5,TOLLIP,PIDD,KCNQ1DN,PNPLA2,PHRF1,SIGIRR,RIC8A,EPS8L2,CHID1,SLC2…	0: t>-0.1; 1: -0.1>t> -1.3; 2: t< -1.3	0	0	0	-1	-1	-1	-1	0	-1	-1.2929	0	0	-1	0	0	0	0	0	-1	-1	-1	-1	-1	-1	-1	-1	-1.2929	-1	0	0	-1
Deletion Peak 28	11q25	chr11:134257609-135006516	0.0083153	0.0083153	54.84	LOC283177	0: t>-0.1; 1: -0.1>t> -1.3; 2: t< -1.3	0	0	0	-1	-1	-1	-1	0	-1	-1.2929	0	-1	0	0	0	0	1	0	1	0	-1	-1	-1	-1	-1	-1	-1	-1	-1	0	-1
Deletion Peak 31	12q24.33	chr12:133781109-133851895	9.3989e-08	9.3989e-08	54.84	LOC647589	0: t>-0.1; 1: -0.1>t> -1.3; 2: t< -1.3	0	0	0	-0.99712	-1	-1	0	0	-1	0	-1	-1	0	0	0	-1	0	0	0	0	-1	-0.99248	-1	-1	-0.99687	-1	-0.99582	-1	-1	0	-1
Deletion Peak 33	14q32.33	chr14:105953723-106436030	2.1309e-06	2.2387e-06	45.16	ELK2AP,KIAA0125,TMEM121,C14orf80	0: t>-0.1; 1: -0.1>t> -1.3; 2: t< -1.3	0	0	0	-1	-1	-1	0	-0.0080906	-1	-1.2929	1	0	0	2	0	3.6569	0	0	3	-1	-1	-1	-1	-1	-1	-1	-1.2929	0	0	0	-1
Deletion Peak 34	15q15.1	chr15:40512767-40580854	0.00014776	0.00014873	51.61	PAK6,C15orf56,ANKRD63	0: t>-0.1; 1: -0.1>t> -1.3; 2: t< -1.3	0	0	0	-1	0	-1	0	0	-1	-1.2929	0	0	0	-1	-1	0	0	0	0	0	-1	-1	-1	-1	-1	-1	-1	0	-1	-1	-1
Deletion Peak 35	16p13.3	chr16:279224-3254309	0.03258	0.032154	45.16	hsa-mir-3178,hsa-mir-940,hsa-mir-1225,hsa-mir-3177,hsa-mir-662,hsa-mir-3176,ABCA3,ARHGDIG,ATP6V0C,CCNF,CLCN7,ECI1,DNASE1L2,E4F1,GFER,HAGH,IGFALS,NDUFB10,NME3,NME4,NTHL1,NTN3,PDPK1,PKD1,RPL3L,RPS2,SOLH,SSTR5,TCEB2,TPSAB1,TSC2,UBE2I,ZNF205,ZNF213,AXIN1,RGS11,CACNA1H,BAIAP3,RHBDL1,CLDN6,CLDN9,PKMYT1,PIGQ,SYNGR3,IL32,SLC9A3R2,RAB11FIP3,IFT140,TELO2,NUBP2,MSLN,STUB1,MRPL28,TBL3,RNPS1,PRSS21,MAPK8IP3,T…	0: t>-0.1; 1: -0.1>t> -1.3; 2: t< -1.3	0	0	0	-1	-1	-1	0	0	-1	-1	0	0	0	0	0	0	0	0	0	-1	0	-1	-1	-1	-1	-1	-1.2929	0	-1	-1	0
Deletion Peak 36	16q24.3	chr16:90085786-90124974	0.00018205	0.00017997	61.29	C16orf3,GAS8,LOC100130015	0: t>-0.1; 1: -0.1>t> -1.3; 2: t< -1.3	0	0	0	-1	-1	-1	0	0	-1	-1	-1	-1	-1	-1	-1	0	-1	0	0	-1	-1	0	-1	-1	0	-1	-1	0	-1	0	-1
Deletion Peak 37	17p13.3	chr17:14041-260489	0.0026184	0.00252	61.29	RPH3AL,LOC100506388	0: t>-0.1; 1: -0.1>t> -1.3; 2: t< -1.3	0	0	0	-1	-1	-1	0	0	-1	-1	-1	-1	0	1	-1	0	-1	0	0	-1	-1	-1	-1	-1	-1	-1	0	-1	-1	0	-1
Deletion Peak 39	18p11.21	chr18:12427327-12662009	0.027789	0.027888	22.58	SPIRE1	0: t>-0.1; 1: -0.1>t> -1.3; 2: t< -1.3	-1	0	0	0	0	0	1.0055	0	-1	0	0	0	0.010909	-1	0	1	0	0	1	0	0	-1	0	0	0	0	-1	-1	0	0	-1
Deletion Peak 40	18q23	chr18:77804354-78077248	3.5232e-05	7.9139e-05	51.61	ADNP2,PARD6G,LOC100130522	0: t>-0.1; 1: -0.1>t> -1.3; 2: t< -1.3	0.0085095	0	0	-1	0	-1	0	-0.13393	0	-1	-0.048903	0.26756	-1	-1	0	-0.0016892	-1	0	0	0	-1	-1	-1	-1	-1	-1	-1	0	0.0070232	-1	-1
Deletion Peak 42	20q13.33	chr20:59053078-63025520	0.00018423	0.00017997	41.94	hsa-mir-647,hsa-mir-4326,hsa-mir-124-3,hsa-mir-133a-2,hsa-mir-3195,hsa-mir-1257,CDH4,CHRNA4,COL9A3,EEF1A2,NPBWR2,KCNQ2,LAMA5,MYT1,NTSR1,OPRL1,PSMA7,PTK6,RPS21,SRMS,TAF4,TCEA2,TPD52L2,TNFRSF6B,OSBPL2,ARFRP1,RGS19,TCFL5,ADRM1,OGFR,DIDO1,HRH3,PRPF6,SS18L1,GTPBP5,GMEB2,SLCO4A1,STMN3,RTEL1,SOX18,YTHDF1,LIME1,UCKL1,C20orf11,PCMTD2,C20orf20,ARFGAP1,SLC2A4RG,ZNF512B,COL20A1,SLC17A9,LOC63930,C20orf195,PPD…	0: t>-0.1; 1: -0.1>t> -1.3; 2: t< -1.3	0	0	0	-1	-1	-1	0	0	0.0029366	-1	1	0	0.028203	1	-1	0	0.0011588	0	1	0	-1	-1	-1	-0.99779	-1	-1	-1.2929	0	-1	0.0025842	1
Deletion Peak 43	21q22.3	chr21:47703689-48019232	1.8763e-05	0.42833	38.71	PCNT,DIP2A,C21orf58,YBEY	0: t>-0.1; 1: -0.1>t> -1.3; 2: t< -1.3	0	0	0	0	0	-1	2	0	-1	-1	0	-1	-1	1	-1	0	0	0	-1	0	-1	0	-1	-1	-1	0	0	1	0	1	-1
Deletion Peak 44	21q22.3	chr21:48022173-48080974	0.0005692	0.034571	41.94	PRMT2	0: t>-0.1; 1: -0.1>t> -1.3; 2: t< -1.3	0	0	0	-1	0	0	2	1	-1	-1	-1	-1	0.10151	1	-1	1	0	0	0	0	-1	0	-1	-1	-1	-1	-1	0	0	1	-1
Deletion Peak 45	22q13.33	chr22:51171377-51304566	0.0096453	0.0092328	70.97	ACR,RABL2B,RPL23AP82	0: t>-0.1; 1: -0.1>t> -1.3; 2: t< -1.3	0	0	0	-1	-1.2929	0	0	-1	-1	-1	-1	-1	-1	0	-1	-1	-1	0	-1	-1	-0.98835	-1	-1	-1	-1.0037	-1	-1	-1	-1	0.0010878	0

## Sheet: peak survival PFS
gistic 2.0 result				survival result
Unique Name	Descriptor	Wide Peak boundaries	q values	coef	HR(95% CI)	p.value
Amplification Peak 1	1p21.2	chr1:101004480-101362258	6.46e-09	-0.1704	0.8434 (0.56-1.3)	0.4215
Amplification Peak 2	1p12	chr1:118320796-145139173	0.0044269	-0.02916	0.9713 (0.64-1.5)	0.8893
Amplification Peak 3	1q23.1	chr1:158326487-158724862	1.26e-10	-0.009284	0.9908 (0.64-1.5)	0.9672
Amplification Peak 4	2p16.3	chr2:49247133-53832110	0.00053055	0.02341	1.024 (0.68-1.5)	0.9096
Amplification Peak 5	2q22.1	chr2:139428929-141128417	4.35e-09	-0.1478	0.8626 (0.57-1.3)	0.4828
Amplification Peak 6	3p26.3	chr3:1-418236	4.73e-06	-0.306	0.7364 (0.47-1.2)	0.1753
Amplification Peak 7	3q12.2	chr3:100469332-100556032	1.6e-05	0.05833	1.06 (0.7-1.6)	0.7811
Amplification Peak 8	4p12	chr4:42590268-47322312	0.00053055	-0.125	0.8825 (0.59-1.3)	0.5437
Amplification Peak 9	4q13.1	chr4:65274852-66197855	1.26e-10	-0.008463	0.9916 (0.66-1.5)	0.9676
Amplification Peak 10	5p13.1	chr5:41065384-41843801	7.77e-05	-0.2364	0.7895 (0.53-1.2)	0.2456
Amplification Peak 12	6p12.1	chr6:53989535-55966392	1.16e-09	-0.1066	0.8989 (0.59-1.4)	0.626
Amplification Peak 13	6q24.3	chr6:146043851-146276469	0.012674	-0.04455	0.9564 (0.63-1.5)	0.8341
Amplification Peak 14	7p21.3	chr7:11468539-11521669	0.00043019	-0.2532	0.7763 (0.51-1.2)	0.2254
Amplification Peak 15	7q21.11	chr7:77764349-86848911	0.00053055	-0.00818	0.9919 (0.66-1.5)	0.9682
Amplification Peak 16	7q31.2	chr7:116608489-116738916	0.0012171	0.0082	1.008 (0.67-1.5)	0.9684
Amplification Peak 17	8p11.23	chr8:35401926-36767044	0.012674	-0.2964	0.7435 (0.49-1.1)	0.1611
Amplification Peak 18	8q23.3	chr8:110986432-116427336	1.96e-13	-0.1356	0.8732 (0.53-1.4)	0.5964
Amplification Peak 19	9p23	chr9:8733666-12695902	4.35e-07	0.1115	1.118 (0.74-1.7)	0.5979
Amplification Peak 21	10q21.1	chr10:52751105-53822409	0.004571	-0.3497	0.7049 (0.45-1.1)	0.1195
Amplification Peak 22	11p14.3	chr11:21392356-22261224	0.011196	0.07535	1.078 (0.71-1.6)	0.7214
Amplification Peak 23	11p11.12	chr11:51411444-55872630	0.0019927	-0.07079	0.9317 (0.62-1.4)	0.7302
Amplification Peak 24	11q22.3	chr11:103029422-106807495	0.0015453	0.1735	1.189 (0.79-1.8)	0.3974
Amplification Peak 25	11q24.2	chr11:124120389-124252448	0.0010339	-0.05305	0.9483 (0.62-1.5)	0.8087
Amplification Peak 26	12p11.22	chr12:29580569-29640861	0.00041515	0.1349	1.144 (0.76-1.7)	0.5105
Amplification Peak 27	12q13.11	chr12:47160075-47472725	4.86e-05	-0.06646	0.9357 (0.6-1.5)	0.7681
Amplification Peak 28	12q14.1	chr12:58345546-62147526	0.0015453	-0.2108	0.81 (0.52-1.3)	0.3457
Amplification Peak 29	13q33.1	chr13:101742074-103411282	0.015961	-0.1851	0.831 (0.53-1.3)	0.4116
Amplification Peak 30	14q11.2	chr14:1-20665924	2.74e-06	0.06412	1.066 (0.71-1.6)	0.758
Amplification Peak 31	14q32.33	chr14:105939592-105959076	0.015961	-0.0299	0.9705 (0.62-1.5)	0.8947
Amplification Peak 33	16q21	chr16:61689333-61935419	0.0036964	0.1063	1.112 (0.72-1.7)	0.6296
Amplification Peak 34	17p12	chr17:14248838-15343688	6.07e-05	-0.5133	0.5985 (0.38-0.95)	0.02334
Amplification Peak 35	17q24.3	chr17:66982343-67282458	0.0015453	0.01234	1.012 (0.68-1.5)	0.9523
Amplification Peak 36	18q12.1	chr18:31432809-31802070	0.00099659	-0.032	0.9685 (0.64-1.5)	0.8775
Amplification Peak 37	19q12	chr19:30414508-30934680	0.00013532	-0.2275	0.7965 (0.52-1.2)	0.2856
Amplification Peak 39	20q12	chr20:40080459-40128047	0.0060021	0.09778	1.103 (0.73-1.7)	0.6363
Amplification Peak 40	21q11.2	chr21:14757230-15956135	0.0032022	-0.01043	0.9896 (0.66-1.5)	0.96
Amplification Peak 41	21q22.11	chr21:31066214-31971058	0.00017668	-0.5809	0.5594 (0.36-0.87)	0.007205
Deletion Peak 1	1p36.33	chr1:1-6845543	0.00055469	-0.7126	0.4904 (0.21-1.1)	0.0878
Deletion Peak 2	1q42.13	chr1:225742798-229431483	1.51e-05	0.08482	1.089 (0.48-2.5)	0.8403
Deletion Peak 3	1q44	chr1:249120711-249250621	1.86e-06	-0.3819	0.6826 (0.3-1.5)	0.3507
Deletion Peak 4	2p25.3	chr2:45828-265110	0.0005856	-0.6715	0.5109 (0.22-1.2)	0.1179
Deletion Peak 5	2p13.1	chr2:74531874-74881532	0.02618	-0.3157	0.7293 (0.3-1.8)	0.4858
Deletion Peak 6	2q37.3	chr2:242795160-243199373	4.29e-10	-0.1016	0.9034 (0.38-2.1)	0.8161
Deletion Peak 7	3p21.31	chr3:48594076-48725651	1.01e-08	-0.1277	0.8801 (0.38-2)	0.7631
Deletion Peak 8	3q21.3	chr3:125216251-129370236	0.0023316	-0.4161	0.6596 (0.29-1.5)	0.3158
Deletion Peak 9	3q29	chr3:1-198022430	0.0023252	-0.2831	0.7534 (0.34-1.7)	0.4912
Deletion Peak 10	3q29	chr3:195306330-196042991	0.0023252	-0.2831	0.7534 (0.34-1.7)	0.4912
Deletion Peak 11	4p16.3	chr4:3590991-3768599	0.00017997	-0.4223	0.6555 (0.29-1.5)	0.3132
Deletion Peak 12	5p15.33	chr5:1-192521	1.01e-07	-0.2922	0.7466 (0.33-1.7)	0.4802
Deletion Peak 13	5q31.3	chr5:140589699-140604317	2.78e-07	-0.106	0.8994 (0.4-2)	0.7993
Deletion Peak 14	5q35.3	chr5:180668439-180915260	1.01e-08	0.4996	1.648 (0.71-3.8)	0.2394
Deletion Peak 15	6p21.33	chr6:31605090-32260734	0.00087594	0.2247	1.252 (0.54-2.9)	0.5994
Deletion Peak 16	6q27	chr6:168226518-170844248	0.00055469	0.2591	1.296 (0.57-2.9)	0.5347
Deletion Peak 17	7p22.3	chr7:1-330250	0.0098136	-0.4369	0.646 (0.27-1.5)	0.3183
Deletion Peak 18	7p13	chr7:43927459-44553188	0.0028394	0.239	1.27 (0.54-3)	0.5833
Deletion Peak 19	7q11.23	chr7:64291384-76796984	0.0087411	-0.1334	0.8751 (0.39-2)	0.7483
Deletion Peak 20	7q36.3	chr7:158734805-159138663	0.0023681	0.4212	1.524 (0.64-3.6)	0.3356
Deletion Peak 21	8p21.3	chr8:21770011-23290366	0.0023252	0.4359	1.546 (0.65-3.7)	0.3247
Deletion Peak 22	8q24.3	chr8:145831032-145998709	0.033446	-1.264	0.2826 (0.11-0.74)	0.005977
Deletion Peak 23	9p13.3	chr9:34011753-35057111	0.026319	0.2014	1.223 (0.54-2.8)	0.63
Deletion Peak 24	9q34.11	chr9:130263405-135042268	0.00055469	0.2735	1.315 (0.58-3)	0.5093
Deletion Peak 25	10p15.3	chr10:293475-859210	0.0032409	0.3191	1.376 (0.6-3.2)	0.4498
Deletion Peak 26	10q26.3	chr10:133795116-135269678	5.89e-07	-0.1752	0.8393 (0.36-1.9)	0.6799
Deletion Peak 27	11p15.5	chr11:1-2950182	0.00014585	0.153	1.165 (0.52-2.6)	0.7104
Deletion Peak 28	11q25	chr11:134257609-135006516	0.0083153	0.2916	1.339 (0.59-3)	0.4811
Deletion Peak 31	12q24.33	chr12:133781109-133851895	9.4e-08	0.04818	1.049 (0.46-2.4)	0.9085
Deletion Peak 33	14q32.33	chr14:105953723-106436030	2.13e-06	-0.1766	0.8381 (0.37-1.9)	0.6684
Deletion Peak 34	15q15.1	chr15:40512767-40580854	0.00014776	-0.1556	0.8559 (0.38-1.9)	0.7063
Deletion Peak 35	16p13.3	chr16:279224-3254309	0.03258	-0.397	0.6724 (0.3-1.5)	0.3381
Deletion Peak 36	16q24.3	chr16:90085786-90124974	0.00018205	-0.4682	0.6262 (0.27-1.5)	0.277
Deletion Peak 37	17p13.3	chr17:14041-260489	0.0026184	0.2032	1.225 (0.54-2.8)	0.6265
Deletion Peak 39	18p11.21	chr18:12427327-12662009	0.027789	0.5151	1.674 (0.62-4.5)	0.3044
Deletion Peak 40	18q23	chr18:77804354-78077248	3.52e-05	-0.2085	0.8118 (0.36-1.8)	0.6131
Deletion Peak 42	20q13.33	chr20:59053078-63025520	0.00018423	-0.8338	0.4344 (0.19-1)	0.04431
Deletion Peak 43	21q22.3	chr21:47703689-48019232	1.88e-05	-0.03306	0.9675 (0.43-2.2)	0.9359
Deletion Peak 44	21q22.3	chr21:48022173-48080974	0.0005692	-0.04624	0.9548 (0.43-2.1)	0.9107
Deletion Peak 45	22q13.33	chr22:51171377-51304566	0.0096453	-0.351	0.704 (0.29-1.7)	0.4378

## Sheet: peak survival OS
gistic 2.0 result				survival OS
Unique Name	Descriptor	Wide Peak boundaries	q values	coef	HR	p.value
Amplification Peak 1	1p21.2	chr1:101004480-101362258	6.46e-09	-0.2583	0.7724 (0.4-1.5)	0.4387
Amplification Peak 2	1p12	chr1:118320796-145139173	0.0044269	-0.2567	0.7736 (0.39-1.6)	0.4643
Amplification Peak 3	1q23.1	chr1:158326487-158724862	1.26e-10	0.172	1.188 (0.54-2.6)	0.6676
Amplification Peak 4	2p16.3	chr2:49247133-53832110	0.00053055	-0.03647	0.9642 (0.5-1.9)	0.9142
Amplification Peak 5	2q22.1	chr2:139428929-141128417	4.35e-09	-0.313	0.7312 (0.38-1.4)	0.3488
Amplification Peak 6	3p26.3	chr3:1-418236	4.73e-06	0.2016	1.223 (0.56-2.7)	0.6136
Amplification Peak 7	3q12.2	chr3:100469332-100556032	1.6e-05	0.01118	1.011 (0.52-2)	0.9736
Amplification Peak 8	4p12	chr4:42590268-47322312	0.00053055	-0.2396	0.787 (0.41-1.5)	0.4732
Amplification Peak 9	4q13.1	chr4:65274852-66197855	1.26e-10	-0.213	0.8082 (0.42-1.6)	0.5272
Amplification Peak 10	5p13.1	chr5:41065384-41843801	7.77e-05	-0.4602	0.6312 (0.31-1.3)	0.1796
Amplification Peak 12	6p12.1	chr6:53989535-55966392	1.16e-09	0.03321	1.034 (0.51-2.1)	0.9256
Amplification Peak 13	6q24.3	chr6:146043851-146276469	0.012674	-0.03117	0.9693 (0.48-1.9)	0.9302
Amplification Peak 14	7p21.3	chr7:11468539-11521669	0.00043019	-0.5691	0.5661 (0.26-1.2)	0.1354
Amplification Peak 15	7q21.11	chr7:77764349-86848911	0.00053055	-0.1698	0.8438 (0.42-1.7)	0.6362
Amplification Peak 16	7q31.2	chr7:116608489-116738916	0.0012171	-0.5102	0.6004 (0.27-1.3)	0.1851
Amplification Peak 17	8p11.23	chr8:35401926-36767044	0.012674	-0.3258	0.722 (0.36-1.4)	0.3497
Amplification Peak 18	8q23.3	chr8:110986432-116427336	1.96e-13	9.726	16740 (0-Inf)	0.09867
Amplification Peak 19	9p23	chr9:8733666-12695902	4.35e-07	0.6095	1.839 (0.83-4.1)	0.1117
Amplification Peak 21	10q21.1	chr10:52751105-53822409	0.004571	-0.8456	0.4293 (0.15-1.2)	0.07387
Amplification Peak 22	11p14.3	chr11:21392356-22261224	0.011196	0.0561	1.058 (0.53-2.1)	0.8744
Amplification Peak 23	11p11.12	chr11:51411444-55872630	0.0019927	-0.2764	0.7585 (0.38-1.5)	0.4307
Amplification Peak 24	11q22.3	chr11:103029422-106807495	0.0015453	0.3561	1.428 (0.73-2.8)	0.2849
Amplification Peak 25	11q24.2	chr11:124120389-124252448	0.0010339	-0.2507	0.7782 (0.35-1.7)	0.5286
Amplification Peak 26	12p11.22	chr12:29580569-29640861	0.00041515	0.106	1.112 (0.58-2.1)	0.7519
Amplification Peak 27	12q13.11	chr12:47160075-47472725	4.86e-05	-0.5493	0.5773 (0.2-1.6)	0.2791
Amplification Peak 28	12q14.1	chr12:58345546-62147526	0.0015453	-0.318	0.7276 (0.33-1.6)	0.4201
Amplification Peak 29	13q33.1	chr13:101742074-103411282	0.015961	-0.7075	0.4929 (0.17-1.4)	0.1486
Amplification Peak 30	14q11.2	chr14:1-20665924	2.74e-06	-0.1141	0.8922 (0.46-1.7)	0.7392
Amplification Peak 31	14q32.33	chr14:105939592-105959076	0.015961	-0.2386	0.7878 (0.36-1.7)	0.5489
Amplification Peak 33	16q21	chr16:61689333-61935419	0.0036964	0.4539	1.574 (0.81-3.1)	0.1676
Amplification Peak 34	17p12	chr17:14248838-15343688	6.07e-05	-0.2026	0.8166 (0.4-1.6)	0.5694
Amplification Peak 35	17q24.3	chr17:66982343-67282458	0.0015453	-0.2817	0.7545 (0.37-1.5)	0.4255
Amplification Peak 36	18q12.1	chr18:31432809-31802070	0.00099659	-0.1159	0.8906 (0.46-1.7)	0.7324
Amplification Peak 37	19q12	chr19:30414508-30934680	0.00013532	-0.6761	0.5086 (0.23-1.1)	0.07402
Amplification Peak 39	20q12	chr20:40080459-40128047	0.0060021	-0.07705	0.9258 (0.48-1.8)	0.8194
Amplification Peak 40	21q11.2	chr21:14757230-15956135	0.0032022	-0.04016	0.9606 (0.49-1.9)	0.9061
Amplification Peak 41	21q22.11	chr21:31066214-31971058	0.00017668	-0.2932	0.7459 (0.39-1.4)	0.3774
Deletion Peak 1	1p36.33	chr1:1-6845543	0.00055469	-1.243	0.2885 (0.075-1.1)	0.05455
Deletion Peak 2	1q42.13	chr1:225742798-229431483	1.51e-05	-0.097	0.9076 (0.24-3.4)	0.8856
Deletion Peak 3	1q44	chr1:249120711-249250621	1.86e-06	-0.0304	0.9701 (0.26-3.7)	0.9642
Deletion Peak 4	2p25.3	chr2:45828-265110	0.0005856	-0.7576	0.4688 (0.12-1.8)	0.2579
Deletion Peak 5	2p13.1	chr2:74531874-74881532	0.02618	-1.021	0.3601 (0.095-1.4)	0.1178
Deletion Peak 6	2q37.3	chr2:242795160-243199373	4.29e-10	-0.2338	0.7915 (0.2-3.2)	0.7418
Deletion Peak 7	3p21.31	chr3:48594076-48725651	1.01e-08	0.1722	1.188 (0.32-4.4)	0.7978
Deletion Peak 8	3q21.3	chr3:125216251-129370236	0.0023316	-0.4318	0.6493 (0.17-2.4)	0.52
Deletion Peak 9	3q29	chr3:1-198022430	0.0023252	-0.6131	0.5417 (0.14-2)	0.355
Deletion Peak 10	3q29	chr3:195306330-196042991	0.0023252	-0.6131	0.5417 (0.14-2)	0.355
Deletion Peak 11	4p16.3	chr4:3590991-3768599	0.00017997	-0.854	0.4257 (0.11-1.6)	0.1949
Deletion Peak 12	5p15.33	chr5:1-192521	1.01e-07	-0.1222	0.8849 (0.23-3.3)	0.8571
Deletion Peak 13	5q31.3	chr5:140589699-140604317	2.78e-07	-0.5177	0.5959 (0.16-2.2)	0.4387
Deletion Peak 14	5q35.3	chr5:180668439-180915260	1.01e-08	0.2396	1.271 (0.34-4.8)	0.7224
Deletion Peak 15	6p21.33	chr6:31605090-32260734	0.00087594	0.2181	1.244 (0.31-5)	0.7586
Deletion Peak 16	6q27	chr6:168226518-170844248	0.00055469	0.05384	1.055 (0.28-3.9)	0.9362
Deletion Peak 17	7p22.3	chr7:1-330250	0.0098136	-1.317	0.268 (0.07-1)	0.03896
Deletion Peak 18	7p13	chr7:43927459-44553188	0.0028394	-0.68	0.5066 (0.14-1.9)	0.3028
Deletion Peak 19	7q11.23	chr7:64291384-76796984	0.0087411	-1.01	0.3644 (0.091-1.5)	0.1381
Deletion Peak 20	7q36.3	chr7:158734805-159138663	0.0023681	0.3092	1.362 (0.34-5.5)	0.6616
Deletion Peak 21	8p21.3	chr8:21770011-23290366	0.0023252	0.4428	1.557 (0.39-6.3)	0.5304
Deletion Peak 22	8q24.3	chr8:145831032-145998709	0.033446	-0.7838	0.4567 (0.11-1.9)	0.2743
Deletion Peak 23	9p13.3	chr9:34011753-35057111	0.026319	0.0222	1.022 (0.27-3.8)	0.9737
Deletion Peak 24	9q34.11	chr9:130263405-135042268	0.00055469	-0.3776	0.6855 (0.17-2.8)	0.5955
Deletion Peak 25	10p15.3	chr10:293475-859210	0.0032409	0.2677	1.307 (0.35-4.9)	0.6896
Deletion Peak 26	10q26.3	chr10:133795116-135269678	5.89e-07	-0.8922	0.4097 (0.085-2)	0.2514
Deletion Peak 27	11p15.5	chr11:1-2950182	0.00014585	-0.08018	0.923 (0.25-3.5)	0.9054
Deletion Peak 28	11q25	chr11:134257609-135006516	0.0083153	-0.4334	0.6483 (0.16-2.6)	0.5374
Deletion Peak 31	12q24.33	chr12:133781109-133851895	9.4e-08	-0.3471	0.7067 (0.18-2.8)	0.6235
Deletion Peak 33	14q32.33	chr14:105953723-106436030	2.13e-06	-0.5818	0.5589 (0.15-2.1)	0.3814
Deletion Peak 34	15q15.1	chr15:40512767-40580854	0.00014776	0.1849	1.203 (0.32-4.5)	0.7834
Deletion Peak 35	16p13.3	chr16:279224-3254309	0.03258	-0.7897	0.454 (0.12-1.7)	0.2351
Deletion Peak 36	16q24.3	chr16:90085786-90124974	0.00018205	-0.3007	0.7403 (0.18-3)	0.6704
Deletion Peak 37	17p13.3	chr17:14041-260489	0.0026184	0.2578	1.294 (0.34-4.9)	0.7021
Deletion Peak 39	18p11.21	chr18:12427327-12662009	0.027789	0.1472	1.159 (0.24-5.6)	0.8549
Deletion Peak 40	18q23	chr18:77804354-78077248	3.52e-05	-0.009276	0.9908 (0.26-3.7)	0.989
Deletion Peak 42	20q13.33	chr20:59053078-63025520	0.00018423	-1.109	0.33 (0.085-1.3)	0.09566
Deletion Peak 43	21q22.3	chr21:47703689-48019232	1.88e-05	1.026	2.789 (0.58-14)	0.184
Deletion Peak 44	21q22.3	chr21:48022173-48080974	0.0005692	-0.2717	0.7621 (0.2-2.9)	0.6879
Deletion Peak 45	22q13.33	chr22:51171377-51304566	0.0096453	-0.6298	0.5327 (0.11-2.6)	0.4269
