# Supplementary material for: The Clinical Implications of Tumor Mutational Burden in Osteosarcoma
Source: Front Oncol. 2021 Apr 7;10:595527. doi: 10.3389/fonc.2020.595527 (PMC8059407; doi:10.3389/fonc.2020.595527)
Supplement: Supplementary file 8 [file Table_7.xlsx]

## Sheet: alternation
Supplementary Table S7. The alteration tendency of driver genes in TMB-High and TMB-Low groups.P.values were calculated by fisher‘s exact test，q.values was adjusted by qvalue package in R.
gene	NO.of mutation samples in TMB-High group	NO.of wild samples in TMB-High group	NO.of mutation samples in TMB-Low group	NO.of wild samples in TMB-Low group	P.value	q.value
MYC	3	5	3	19	0.300253	0.70774
TP53	0	8	5	17	0.286767	0.70774
CDKN2A	1	7	2	20	1	1
CDKN2B	1	7	2	20	1	1
CDK6	0	8	3	19	0.544828	0.817241
CDK4	1	7	1	21	0.468966	0.736946
RB1	1	7	3	19	1	1
CCNE1	1	7	2	20	1	1
ARID1A	1	7	1	21	0.468966	0.736946
ARID1B	1	7	1	21	0.468966	0.736946
BRD7	1	7	1	21	0.468966	0.736946
H3F3A	1	7	2	20	1	1
H3F3B	0	8	1	21	1	1
ATRX	2	6	1	21	0.165517	0.70774
BRCA2	1	7	1	21	0.468966	0.736946
PCLO	3	5	1	21	0.0475096	0.70774
RYR2	2	6	2	20	0.283525	0.70774
DST	2	6	1	21	0.165517	0.70774
ABCA13	0	8	2	20	1	1
AHNAK	2	6	1	21	0.165517	0.70774
C3	1	7	1	21	0.468966	0.736946
CACNA1E	1	7	1	21	0.468966	0.736946
FOXO3	1	7	2	20	1	1
MET	0	8	2	20	1	1
NF1	1	7	0	22	0.266667	0.70774
